# Supplementary material for: Gemtuzumab Ozogamicin in Acute Myeloid Leukemia: Efficacy, Toxicity, and Resistance Mechanisms—A Systematic Review
Source: Biomedicines. 2024 Jan 17;12(1):208. doi: 10.3390/biomedicines12010208 (PMC10813452; doi:10.3390/biomedicines12010208)
Supplement: Supplementary file 1 [file biomedicines-12-00208-s001.zip]

Archive with 1 entries (1 files):
- biomedicines-2801534-supplementary.pdf
